# Supplementary material for: CBP/p300 HAT maintains the gene network critical for β cell identity and functional maturity
Source: Cell Death Dis. 2021 May 12;12(5):476. doi: 10.1038/s41419-021-03761-1 (PMC8116341; doi:10.1038/s41419-021-03761-1)
Supplement: Supplementary file 5 — Table S1 [file 41419_2021_3761_MOESM5_ESM.xlsx]

## Sheet: Table S1
Supplemental Table 1
A-485-regulated genes enriched in β cells
Gene Name	log2FC	p value
Tmem154	1.26481	0.00465656
Ccdc122	1.23658	0.00172639
Hist2h3c2	1.2186	0.0144405
Ttc30b	1.13458	0.0071292
Ccdc65	1.11542	0.00151196
Tifa	1.09866	0.000197925
Elovl4	1.06962	0.000424744
Col4a1	-3.07772	0.000257812
C3	-3.0646	2.98798e-06
Ptges	-3.04983	0.00240411
Nrep	-2.96556	0.000248624
Tgfbi	-2.79232	0.000381685
Matn2	-2.57692	6.79548e-05
Pmepa1	-2.54313	0.000384939
Krt80	-2.53739	0.000432231
Cilp	-2.48561	3.7096e-06
Wscd1	-2.47014	0.000230793
Inhba	-2.43025	0.0334234
Galnt14	-2.42765	3.87636e-05
Col18a1	-2.42625	0.000689984
Ffar1	-2.35332	1.04611e-05
Kcnip1	-2.34479	0.000314228
Mafa	-2.32202	0.00126167
Pdx1	-2.26514	0.000784621
Gjd2	-2.22426	5.04545e-06
C2cd4b	-2.22423	0.0026031
Glp1r	-2.20926	3.62636e-05
Tgm2	-2.19597	0.00152825
Mlph	-2.15396	0.000382558
S100a4	-2.11911	0.000539806
S100a6	-2.0913	0.00200388
Mslnl	-2.07113	0.000310035
Cox6a2	-2.03175	0.00349817
Celsr1	-2.01583	0.000121271
Cited4	-1.99456	0.00324253
Bhlha15	-1.97917	0.00101456
Gsdma	-1.90659	0.000966811
Dpysl3	-1.84787	0.00154348
Frzb	-1.83693	0.000407719
Lmo1	-1.82609	0.00625033
Ffar3	-1.77672	0.000276861
Fcer1g	-1.75789	0.000422425
Angpt2	-1.74846	0.00164935
Pcp4	-1.74684	4.57373e-05
Fgfr2	-1.74153	0.000121586
Cabp7	-1.73905	0.00226113
Fam151a	-1.72904	0.00619962
Col6a6	-1.72478	0.0494456
Unc5b	-1.70138	0.000289204
Sparcl1	-1.68556	0.000245066
Hadh	-1.62426	0.000187974
Bace2	-1.62043	0.003435
Rasd2	-1.60785	0.002418
Msln	-1.58861	0.00182947
Synpo2	-1.54818	0.00782025
Ttyh2	-1.5382	0.00221149
Pdlim4	-1.52042	0.0111448
Emilin1	-1.51747	0.00234844
Ucn3	-1.47562	0.00179385
Olfm2	-1.45955	0.00109852
Slc2a2	-1.44347	4.84393e-06
Vstm2l	-1.44092	0.0144219
Ifitm1	-1.40155	0.00786224
Lingo3	-1.39105	0.00675839
Thbd	-1.38514	0.000102888
Cdh22	-1.37391	0.00833067
Gucy2c	-1.36441	0.000507972
Entpd3	-1.33084	0.00149147
Defb1	-1.32339	0.0235086
Trh	-1.31177	0.00467099
Lmo2	-1.30989	9.17931e-05
Atp2a3	-1.3077	0.00720518
Nkx6-1	-1.28524	0.000765729
Adra2a	-1.28087	0.00827069
C2cd4a	-1.27419	0.0140414
Sftpd	-1.26515	0.0119588
Fibin	-1.2619	0.000956404
Ppp1r1a	-1.25204	0.00524014
Oaf	-1.22038	0.0188289
Sez6l	-1.18555	1.64476e-05
Enc1	-1.17286	3.32941e-05
Sirpa	-1.15329	0.000103436
S100a10	-1.14388	0.00341987
Diras2	-1.14332	0.00245461
Spock1	-1.1339	0.00446146
Aass	-1.13202	0.0192964
Lad1	-1.13072	0.00770053
Insrr	-1.11256	0.00050356
Iapp	-1.10348	0.00464098
Kcnh1	-1.08548	1.64426e-05
Prdm1	-1.07769	0.000593389
Col5a2	-1.07225	0.0227727
Krt19	-1.05213	0.0322646
Vash1	-1.0437	0.000978044
Nupr1	-1.03909	0.000530996
Hpse	-1.03521	0.00242155
Trib3	-1.03209	0.0203714
Fhdc1	-1.01538	0.000212954
