# Supplementary material for: CBP/p300 HAT maintains the gene network critical for β cell identity and functional maturity
Source: Cell Death Dis. 2021 May 12;12(5):476. doi: 10.1038/s41419-021-03761-1 (PMC8116341; doi:10.1038/s41419-021-03761-1)
Supplement: Supplementary file 6 — Table S2 [file 41419_2021_3761_MOESM6_ESM.xlsx]

## Sheet: Table S2
Supplemental Table 2
A-485-regulated genes enriched in α cells
Gene Name	log2FC	p value
Calca	2.38044	1.32942e-05
Ccdc39	1.55609	0.0012754
Pnliprp1	1.14317	0.0324405
Dpf1	1.02256	0.00014
Cd1d1	1.01283	0.000943352
Pyy	-3.99977	0.000191161
Rgs4	-3.31165	6.72516e-07
Sparc	-3.20462	0.000501049
Igfbp4	-3.07443	0.000188902
Edn3	-3.04787	8.30413e-05
Apod	-2.98538	3.07211e-05
Calml4	-2.914	0.000493545
Tff3	-2.87437	0.00105753
Col4a2	-2.73353	0.000857478
Id3	-2.67694	0.000994551
Dcn	-2.59057	0.000449034
Thbs1	-2.5764	5.45336e-05
Sstr2	-2.38061	0.000720108
Loxl1	-2.25276	0.000911925
Sorcs2	-2.18636	0.000642828
Tpm2	-2.18018	0.000525729
Cdh13	-2.06262	0.000258759
Neto2	-2.05361	0.00020191
Serpine2	-2.02668	0.000636381
Emp1	-1.98166	0.00024438
Adamts1	-1.94471	0.000783606
Wnt5a	-1.90714	5.92171e-05
Gng11	-1.81488	0.00165624
Arx	-1.79522	0.00147595
Igfbp1	-1.77977	7.36076e-05
Lgals2	-1.75714	0.000309525
Tm4sf1	-1.74571	0.000784368
Mycn	-1.73439	9.48254e-05
Cited1	-1.71962	0.000277809
Arg1	-1.71839	2.77192e-05
Kcnk3	-1.70751	0.00442181
Fgb	-1.6403	2.00544e-05
Plk2	-1.63452	0.000622893
Kcnip3	-1.58957	7.94444e-06
Serping1	-1.57337	0.00110102
Cpb2	-1.57108	2.21403e-05
Afap1l1	-1.53057	0.000172013
Gal	-1.52348	0.0116908
Cav1	-1.51809	3.77551e-06
Etv1	-1.50588	0.0264122
Igsf21	-1.47795	0.00465877
Upp1	-1.47053	0.00424892
Ednra	-1.4627	0.00106273
Cnn2	-1.43882	0.00375932
Id1	-1.42715	0.00105122
Cx3cl1	-1.3906	0.00547096
Cck	-1.3801	0.00196353
Cartpt	-1.37436	0.030432
Rbp4	-1.36992	0.00519343
Gpr119	-1.21958	0.000489216
Klb	-1.21941	0.0181434
Fgf1	-1.21721	3.01308e-05
Pou3f4	-1.21437	0.000621345
Nid1	-1.21117	0.0310262
Zfp36l1	-1.16685	0.000696396
Fev	-1.15037	0.00849127
Rxra	-1.14926	0.00414756
Nrp1	-1.12854	0.0118163
Fstl4	-1.12614	8.75635e-06
Kcna5	-1.12234	0.0086074
Cfi	-1.1006	0.0130976
Hs3st1	-1.09735	0.00179553
Spp2	-1.08828	0.000147373
Tspan8	-1.06505	0.0269254
Gpr68	-1.05839	0.0135315
Gab1	-1.03806	0.000598015
Pde1a	-1.03502	0.0442619
Sema3e	-1.01906	0.034188
Pdzrn3	-1.01152	0.0255649
Gc	-1.00075	4.39684e-06
