# Supplementary material for: CBP/p300 HAT maintains the gene network critical for β cell identity and functional maturity
Source: Cell Death Dis. 2021 May 12;12(5):476. doi: 10.1038/s41419-021-03761-1 (PMC8116341; doi:10.1038/s41419-021-03761-1)
Supplement: Supplementary file 7 — Table S3 [file 41419_2021_3761_MOESM7_ESM.xlsx]

## Sheet: Table S3
Supplemental Table 3
Realtime-PCR primer sequences
Gene Name	Species	Primer Sequence (Forward: 5’-3’)	Primer Sequence (Reverse: 5’-3’)
Rn18s	Rat	CACGGGTGACGGGGAATCAG	CGGGTCGGGAGTGGGTAATTTG
Pdx1	Rat	CTTTCCCGAATGGAACCGAG	GAATTCCTTCTCCAGCTCC
MafA	Rat	AGCAAGGAGGAGGTCATC	CGTATTTCTCCTTGTACAGG
Nkx2.2	Rat	GACCTTCCGGACACCAACGA	AGCGAGTGTAGGGGTTGTCG
Nkx6.1	Rat	GAGAGAGCACGCTTGGCCTA	GGGTCCAGGGGCTTGTTGTA
NeuroD1	Rat	GGCTCCAGGGTTATGAGATC	GCATTCATGGCTTCAAGC
Ucn3	Rat	CTCGACGTTCCCACTAACATCA	CAATCTGTGCCATGAGTTGAGC
Gcg	Rat	CGTTTACATCGTGGCTGGATTG	GTGAATGGCGTTTGTCTTCGTT
MafB	Rat	CAGCAGAAACATCACCTGGAGA	AGTTTCTCGCACTTGACCTTGT
Arx	Rat	TTCCAGAAGACACACTACCCTGA	GAGTCAAGCGCTGGGTGAT
Slc2a2/Glut2	Rat	TCAGCCAGCCTGTGTATGCA	TCCACAAGCAGCACAGAGACA
Gck	Rat	AGTGGCCACAATGATCTCCTG	TTCCACCAGCTCCACATTCTG
Ins1	Rat	CCTGCTCGTCCTCTGGGAGCCCAAG	CTCCAGTGCCAAGGTCTGAAGATCC
Ins2	Rat	CCTGCTCATCCTCTGGGAGCCCCGC	CTCCAGTGCCAAGGTCTGAAGGTCA
Hadh	Rat	TAAAACACCGATGACCAGCCAGA	TCAAGAAGCTCAAAGGGACCCAT
Foxa2	Rat	TGAAGCCCGAGCACCATTAC	CCAGGGTAGTGCATGACCTGTT
Hnf1α	Rat	CAACCACCCTCTCTCCCAGTAAG	GACACTGTGACTAAGGGACCTCC
Beta-actin	Mouse	GCTGTGCTATGTTGCTCTAGACT	GTTGGCATAGAGGTCTTTACGGA
Ins1	Mouse	AGACCATCAGCAAGCAGGTC	ACACACCAGGTAGAGAGCCT
NeuroD1	Mouse	GCTCCAGGGTTATGAGATCGT	TGAGACACTCATCTGTCCAGC
Nkx2.2	Mouse	CTTTCTACGACAGCAGCGACAAC	GTCTCCTTGTCATTGTCCGGTGA
Nkx6.1	Mouse	GCTTGGCCTATTCTCTGGGGAT	TCCGAGTCCTGCTTCTTCTTGG
Gcg	Mouse	GGAACAACATTGCCAAACGTCA	GAAGTCCCTGGTGGCAAGATTA
MafB	Mouse	GAGGACCGCTTCTCTGATGAC	TCTCCAGGTGATGTTTCTGCTG
Arx	Mouse	GCCTTCATCAGCCCAGCATTT	AGGATGTTGAGCTGCGTGAG
Slc2a2/Glut2	Mouse	GTCACACCAGCATACACAACAC	CTCCAGTCAATGAGAGGCTGTT
Gck	Mouse	GACTTCCTGGACAAGCATCAGA	AGTAGCAGGAGATCATTGTGGC
