# Supplementary material for: CBP/p300 HAT maintains the gene network critical for β cell identity and functional maturity
Source: Cell Death Dis. 2021 May 12;12(5):476. doi: 10.1038/s41419-021-03761-1 (PMC8116341; doi:10.1038/s41419-021-03761-1)
Supplement: Supplementary file 8 — Table S4 [file 41419_2021_3761_MOESM8_ESM.xlsx]

## Sheet: Table S4
Supplemental Table 4
Antibodies used in this article
Antibodies	Source
Guinea pig Anti-Insulin	DAKO	Cat.# IR002
Rabbit Anti-Pdx1	CST	Cat.# 5679
Rabbit Anti-Ucn3	Phoenix Pharmaceuticals	Cat.# H-019-29
Rabbit Anti-Glut2	Proteintech	Cat.# 20436-1-AP
Rabbit Anti-SDHA	CST	Cat.# 11998
Rabbit Anti-ATP5A1	Abcam	Cat.# ab176569
Rabbit Anti-MTCO1	Abcam	Cat.# ab203912
Rabbit Anti-Hsp90	Millipore	Cat.# 07-2174
Rabbit Anti-Hadh	Abcam	Cat.# ab154088
Rabbit Anti-Foxa2	CST	Cat.# 8186
Rabbit Anti-CBP	CST	Cat.# 7389
Rabbit Anti-p300	CST	Cat.# 86377
Rabbit Anti-MafA	Bethyl	Cat.# A700-067
Rabbit Anti-Nkx6.1	Abcam	Cat.# ab221549
Rabbit Anti-H3K27Ac	CST	Cat.# 8173
Rabbit Anti-H3K27Ac	Millipore	Cat.# 07-360
Rabbit Anti-Hnf1a	Proteintech	Cat.# 22426-1-AP
Mouse Anti-tubulin	Proteintech	Cat.# HRP-66031
Mouse Anti-p300	Santa Cruz	Cat.# sc-48343
Mouse Anti-Kac	CST	Cat.# 9681
HRP-linked Anti-Rabbit	CST	Cat.# 7074
HRP-linked Anti-Mouse	CST	Cat.# 7076
DAPI Fluoromount-G	Southern Biotech	Cat.# 0100-20
Alexa Fluor® 488 AffiniPure Donkey Anti-Guinea Pig IgG (H+L)	Jackson Immunoresearch	Cat.# 706-545-148
Alexa Fluor® 594 AffiniPure Donkey Anti-Rabbit IgG (H+L)	Jackson Immunoresearch	Cat.# 711-585-152
